# Supplementary material for: Triboelectric-Enhanced Piezoelectric Nanogenerator with Pressure-Processed Multi-Electrospun Fiber-Based Polymeric Layer for Wearable and Flexible Electronics
Source: Polymers (Basel). 2025 Aug 25;17(17):2295. doi: 10.3390/polym17172295 (PMC12431089; doi:10.3390/polym17172295)
Supplement: Supplementary file 1 [file polymers-17-02295-s001.zip]

Archive with 3 entries (3 files):
- MEL-PENG_Video S1.avi
- MEL-PENG_Video S2.avi
- [20250824] (SM) MEL-PENG_polymers-3807862.pdf
